# Supplementary material for: Enhanced Production of Erythritol from Glucose by the Newly Obtained UV Mutant Yarrowia lipolytica K1UV15
Source: Molecules. 2024 May 8;29(10):2187. doi: 10.3390/molecules29102187 (PMC11124037; doi:10.3390/molecules29102187)
Supplement: Supplementary file 1 [file molecules-29-02187-s001.zip]

Archive with 1 entries (1 files):
- molecules-2984382-supplementary.pdf
